# Supplementary material for: Electrostatic Adsorption of Dense AuNPs onto Silica Core as High-Performance SERS Tag for Sensitive Immunochromatographic Detection of Streptococcus pneumoniae
Source: Pathogens. 2023 Feb 15;12(2):327. doi: 10.3390/pathogens12020327 (PMC9965993; doi:10.3390/pathogens12020327)
Supplement: Supplementary file 1 [file pathogens-12-00327-s001.zip]

Archive with 1 entries (1 files):
- pathogens-2192852-supplementary.pdf
